# Supplementary material for: A controlled-release oral opioid supports S. aureus survival in injection drug preparation equipment and may increase bacteremia and endocarditis risk
Source: PLoS One. 2019 Aug 9;14(8):e0219777. doi: 10.1371/journal.pone.0219777 (PMC6688832; doi:10.1371/journal.pone.0219777)
Supplement: S3 Table — (XLSX) [file pone.0219777.s004.xlsx]

## Sheet: Sheet1
S3 Table. Primary Data: Persistence of S. aureus over time on unused Cookers/Filters containing immediate-release or controlled-release opioid solutions compared to sterile water control.
Figure 2A - Persistence of MSSA in water, Hydromorphone-IR 8 mg, and Hydromorphone-CR 24 mg over time
	Treatment
Time (Hours)	Water				Hydromorphone-IR 8mg				Hydromorphone-CR 24mg
0	7500	9000	5500	5500	7500	9000	5500	5500	7500	9000	5500	5500
1	11500	5500	6500	66000	3500	3000	6500	6000	10000	11500	3000	9500
2	4500	4000	5500	11500	3500	2900	6500	5100	9000	9000	8500	9000
3	4000	2850	4500	5000	2200	2250	2450	2250	10500	9000	9500	7000
4	4400	1660	5000	4000	860	670	1400	1400	4320	6600	13500	10000
18	2120	1410	2000	2400	120	70	70	310	6720	4800	6500	9000
24	1550	1130	1350	1550	20	10	50	10	4480	5200	3000	5500
48	0	10	220	190	0	0	10	0	810	410	750	230
72	0	0	170	50	0	0	0	0	340	170	630	120
96	0	0	0	0	0	0	0	0	0	0	10	10
Figure 2B - Persistence of MRSA in water, Hydromorphone-IR 8 mg, and Hydromorphone-CR 24 mg over time
	Treatment
Time (Hours)	Water				Hydromorphone-IR 8mg				Hydromorphone-CR 24mg
0	5000	9000	4000	1000	4000	3000	500	500	8000	10000	100	8000
1	2110	1870	1610	500	1720	1210	500	35	4400	3120	1000	800
2	1690	1250	1530	500	560	570	20	10	2560	3060	1500	1500
3	920	650	720	150	110	120	0	10	3600	4280	300	250
4	920	1130	620	250	40	20	0	0	6740	3720	550	650
18	10	0	0	80	10	0	0	0	720	820	20	550
24	0	0	0	30	0	0	0	0	330	120	0	0
48	0	0	0	0	0	0	0	0	0	0	0	0
72	0	0	0	0	0	0	0	0	0	0	0	0
96	0	0	0	0	0	0	0	0	0	0	0	0
Figure 2C - Persistence of MSSA in water, Oxycodone-CR 80 mg over time
	Treatment
Time (Hours)	Water				Oxycodone-CR 80 mg
0	7500	9000	5500	5500	7500	9000	5500	5500
1	11500	5500	6500	66000	100000	55000	7500	11500
2	4500	4000	5500	11500	8500	9500	7500	10500
3	4000	2850	4500	5000	15500	9500	2500	3100
4	4400	1660	5000	4000	4160	4800	8500	7000
18	2120	1410	2000	2400	270	100	40	70
24	1550	1130	1350	1550	20	40	10	50
48	0	10	220	190	30	10	0	0
72	0	0	170	50	0	0	0	20
96	0	0	0	0	0	0	0	0
Figure 2D - Persistence of MRSA in water, Oxycodone-CR 80 mg over time
	Treatment
Time (Hours)	Water				Oxycodone-CR 80 mg
0	16000	13000	10000	10000	16000	13000	10000	10000
1	14000	11000	15500	12000	11500	5500	12000	13000
2	5500	6500	11000	10500	6500	14500	13500	8500
3	3000	4500	9000	6000	9500	11000	13500	11500
4	4800	3420	9000	5200	6380	9080	7000	5400
18	1330	950	420	480	130	460	170	230
24	420	480	220	200	30	80	80	30
48	0	0	70	70	20	20	0	0
72	0	0	50	40	0	0	0	0
96	0	0	0	0	0	0	0	0
Figure 3. Bacterial survival of clinical strains of MSSA, MRSA, and S. pyogenes on unused Cookers/Filters containing Hydromorphone-CR solution or sterile water control.
Figure 3A - MSSA survival on IDPE containing hydromorphone-CR or water
0 Hour		1 Hour		24 Hours
HCR	No Drug	HCR	No Drug	HCR	No Drug
30000	24000	2445	960	30	0
21000	24000	240	570	45	0
4500	6000	375	225	60	0
9000	10500
4050	7500
900	9000
Figure 3B - MRSA survival on IDPE containing hydromorphone-CR or water
0 Hour		1 Hour		24 Hours
HCR	No Drug	HCR	No Drug	HCR	No Drug
18000	33000	465	450	930	0
19500	28500	1200	300	1245	0
9000	10500	1140	375	435	0
9000	10500
900	900
1200	1200
Figure 3C- S. pyogenes survival on IDPE containing hydromorphone-CR or water
0 Hour		1 Hour		24 Hours
HCR	No Drug	HCR	No Drug	HCR	No Drug
4800	5100	1245	540	0	0
3450	5400	360	300	0	0
1200	10500	360	420	0	0
2100	9000
1200	7500
2250	1200
Figure 4. Cigarette Lighter Heating of S. aureus-"spiked" Hydromorphone-CR Prepared in Cookers/Filters Decreases the Bacterial Burden in the Injected Drug Solution
Figure 4 - MSSA "spiked" Hydromorphone-CR heated with a cigarette lighter
	0 Hour		1 Hour			24 Hours
	8000	0	2445	0	30	30	0	30
	4000	165	240	0	0	45	0	50
	10000	0	375	0	0	60	0	0
	3000	0
	2100	0
	4000	0
Cooked T0	-	+	-	+	-	-	+	-
Cooked T1	-	-	-	-	+	-	-	-
Cooked T24	-	-	-	-	-	-	-	+
Figure 4 - MRSA "spiked" Hydromorphone-CR heated with a cigarette lighter
	0 Hour		1 Hour			24 Hours
	10500	315	485	15	30	930	0	0
	12000	705	1200	0	0	1245	0	0
	7000	0	1140	0	0	435	0	10
	9000	0
	2700	0
	2000	0
Cooked T0	-	+	-	+	-	-	+	-
Cooked T1	-	-	-	-	+	-	-	-
Cooked T24	-	-	-	-	-	-	-	+
